# Supplementary material for: Leveraging gene co-expression patterns to infer trait-relevant tissues in genome-wide association studies
Source: PLoS Genet. 2020 Apr 20;16(4):e1008734. doi: 10.1371/journal.pgen.1008734 (PMC7192514; doi:10.1371/journal.pgen.1008734)
Supplement: S1 Table — Computing time is based on analysis of each trait-tissue pair using a single thread on a Xeon CPU E5-2620 v2 @ 2.10GHz processor. (XLSX) [file pgen.1008734.s027.xlsx]

## Sheet: Sheet1
S1 Table. Computation time for CoCoNet in the two real data applications.
Computing time is based on analysis of each trait-tissue pair using a single thread on a Xeon CPU E5-2620 v2 @ 2.10GHz processor.
Datasets	Gene number	Time
GTEx Tissues	5359	On average 7.2 min (min=5.2, max=11.6)
GTEx Cells	8269	On average 16 min (min=12.5,max=21.3)
