# Supplementary material for: Leveraging gene co-expression patterns to infer trait-relevant tissues in genome-wide association studies
Source: PLoS Genet. 2020 Apr 20;16(4):e1008734. doi: 10.1371/journal.pgen.1008734 (PMC7192514; doi:10.1371/journal.pgen.1008734)
Supplement: S2 Table — (XLSX) [file pgen.1008734.s028.xlsx]

## Sheet: Sheet1
S2 Table. Information for the summary statistics of eight GWAS traits.
No	Phenotype	Study Category	Abbreviation	Number of Samples	Reference	Web
1	Schizophrenia	Neurological	SCZ	70100	(Ripke et al., 2014)	http://www.med.unc.edu/pgc/downloads/
2	Bipolar disorder	Neurological	BIP	16731	(Ruderfer et al., 2014)	http://www.med.unc.edu/pgc/downloads/
3	Bipolar disorder & Schizophrenia	Neurological	BIPSCZ	39202	(Ruderfer et al., 2014)	http://www.med.unc.edu/pgc/downloads/
4	Alzheimer's disease	Neurological	Alzheimer	54162	(Lambert et al., 2013)	https://data.broadinstitute.org/alkesgroup/sumstats_formatted/
5	Primary Biliary Cholangitis	Immune	PBC	13239	(Cordell et al., 2015)	https://www.immunobase.org/downloads/protected_data/GWAS_Data/
6	Crohn's disease	Immune	CD	20883	(Jostins et al., 2012a)	http://www.ibdgenetics.org/downloads.html
7	Ulcerative colitis	Immune	IBD	34652	(Jostins et al., 2012a)	http://www.ibdgenetics.org/downloads.html
8	Inflammatory bowel disease	Immune	UC	27432	(Jostins et al., 2012a)	http://www.ibdgenetics.org/downloads.html
The table lists the phenotype name, phenotype category, abbreviation, number of individuals, reference, and downloaded websites for each of the eight GWAS traits.
