# Supplementary material for: Leveraging gene co-expression patterns to infer trait-relevant tissues in genome-wide association studies
Source: PLoS Genet. 2020 Apr 20;16(4):e1008734. doi: 10.1371/journal.pgen.1008734 (PMC7192514; doi:10.1371/journal.pgen.1008734)
Supplement: S3 Table — (XLSX) [file pgen.1008734.s029.xlsx]

## Sheet: Sheet1
S3 Table. PubMed search keywords for eight GWAS traits.
No	Traits	keywords
1	Schizophrenia	Schizophrenia[Title/Abstract]
2	Bipolar disorder	Bipolar disorder[Title/Abstract]
3	Bipolar disorder & Schizophrenia	(Bipolar disorder Schizophrenia[Title/Abstract] OR Bipolar disorder[Title/Abstract] OR Schizophrenia[Title/Abstract])
4	Alzheimer's disease	(Alzheimer's disease[Title/Abstract] OR Alzheimer[Title/Abstract])
5	Primary Biliary Cholangitis	(Primary Biliary Cholangitis[Title/Abstract] OR PBC[Title/Abstract])
6	Crohn's disease	(Crohn's disease[Title/Abstract] OR Crohn[Title/Abstract])
7	Ulcerative colitis	(Ulcerative colitis[Title/Abstract] OR Ulcerative[Title/Abstract])
8	Inflammatory bowel disease	(Inflammatory bowel[Title/Abstract] OR IBD[Title/Abstract])
