# Supplementary material for: Leveraging gene co-expression patterns to infer trait-relevant tissues in genome-wide association studies
Source: PLoS Genet. 2020 Apr 20;16(4):e1008734. doi: 10.1371/journal.pgen.1008734 (PMC7192514; doi:10.1371/journal.pgen.1008734)
Supplement: S4 Table — (XLSX) [file pgen.1008734.s030.xlsx]

## Sheet: Sheet1
S4 Table. PubMed search keywords for 38 tissues.
No.	Tissue name	Keywords
1	adipose subcutaneous	(adipose subcutaneous[Title/Abstract] OR subcutaneous adipose[Title/Abstract])
2	adipose visceral	(adipose visceral[Title/Abstract] OR visceral adipose[Title/Abstract])
3	adrenal gland	adrenal gland[Title/Abstract]
4	artery aorta	artery aorta[Title/Abstract]
5	artery coronary	artery coronary[Title/Abstract]
6	artery tibial	artery tibial[Title/Abstract]
7	Brain other	(substantia nigra[Title/Abstract] OR hypothalamus[Title/Abstract] OR hippocampus[Title/Abstract] OR frontal lobe[Title/Abstract] OR cerebral cortex[Title/Abstract] OR amygdala[Title/Abstract])
8	Brain cerebellum	cerebellum[Title/Abstract]
9	Brain basal ganglia	(nucleus accumbens[Title/Abstract] OR caudate putamen[Title/Abstract] OR caudate nucleus[Title/Abstract])
10	breast	breast[Title/Abstract]
11	lymphoblastoid cell line	lymphoblastoid cell line[Title/Abstract]
12	fibroblast cell line	fibroblast cell line[Title/Abstract]
13	colon sigmoid	(colon sigmoid[Title/Abstract] OR large intestine[Title/Abstract])
14	colon transverse	(colon transverse[Title/Abstract] OR large intestine[Title/Abstract])
15	gastroesophageal junction	gastroesophageal junction[Title/Abstract]
16	esophagus mucosa	esophagus mucosa[Title/Abstract]
17	esophagus muscularis	esophagus muscularis[Title/Abstract]
18	heart atrial appendage	heart atrial appendage[Title/Abstract]
19	heart left ventricle	heart left ventricle[Title/Abstract]
20	kidney cortex	kidney cortex[Title/Abstract]
21	liver	liver[Title/Abstract]
22	lung	lung[Title/Abstract]
23	minor salivary gland	minor salivary gland[Title/Abstract]
24	skeletal muscle	skeletal muscle[Title/Abstract]
25	tibial nerve	tibial nerve[Title/Abstract]
26	ovary	ovary[Title/Abstract]
27	pancreas	pancreas[Title/Abstract]
28	pituitary	pituitary[Title/Abstract]
29	prostate	prostate[Title/Abstract]
30	skin	skin[Title/Abstract]
31	intestine terminal ileum	(intestine terminal ileum[Title/Abstract] OR terminal ileum[Title/Abstract])
32	spleen	spleen[Title/Abstract]
33	stomach	stomach[Title/Abstract]
34	testis	testis[Title/Abstract]
35	thyroid	thyroid[Title/Abstract]
36	uterus	uterus[Title/Abstract]
37	vagina	vagina[Title/Abstract]
38	whole blood	whole blood[Title/Abstract]
