# Supplementary material for: Leveraging gene co-expression patterns to infer trait-relevant tissues in genome-wide association studies
Source: PLoS Genet. 2020 Apr 20;16(4):e1008734. doi: 10.1371/journal.pgen.1008734 (PMC7192514; doi:10.1371/journal.pgen.1008734)
Supplement: S5 Table — (XLSX) [file pgen.1008734.s031.xlsx]

## Sheet: Sheet1
S5 Table. PubMed search keywords for 10 cell types.
No	Cell type name	keywords
1	ASC	astrocytes[Title/Abstract]
2	END	endothelial[Title/Abstract]
3	GABA	GABAergic[Title/Abstract]
4	MG	microglia[Title/Abstract]
5	NSC	neuronal stem cells[Title/Abstract]
6	ODC	oligodendrocytes[Title/Abstract]
7	OPC	oligodendrocyte precursor cells[Title/Abstract]
8	exCA	pyramidal neurons[Title/Abstract]
9	exDG	granule neurons[Title/Abstract]
10	exPFC	glutamatergic neurons[Title/Abstract]
