# Supplementary material for: Leveraging gene co-expression patterns to infer trait-relevant tissues in genome-wide association studies
Source: PLoS Genet. 2020 Apr 20;16(4):e1008734. doi: 10.1371/journal.pgen.1008734 (PMC7192514; doi:10.1371/journal.pgen.1008734)
Supplement: S6 Table — (XLSX) [file pgen.1008734.s032.xlsx]

## Sheet: Sheet1
S6 Table. Reproducibility score of the top ranking tissues in 8 GWAS traits.
Traits	Reproducibility score at top 1st tissue
SCZ	0.79
BIP	1
BIP/SCZ	0.59
Alzheimer	1
PBC	0.18
CD	0.38
UC	0.79
IBD	1
